# Supplementary material for: Postoperative Circulating Tumor DNA Can Predict High Risk Patients with Colorectal Cancer Based on Next-Generation Sequencing
Source: Cancers (Basel). 2021 Aug 20;13(16):4190. doi: 10.3390/cancers13164190 (PMC8391973; doi:10.3390/cancers13164190)
Supplement: Supplementary file 1 [file cancers-13-04190-s001.zip]

Archive with 1 entries (1 files):
- cancers-1321037-supplementary.pdf
